# Supplementary material for: Screening of C. auris among Candida isolates from various tertiary care institutions in Lahore by VITEK 2 and real time PCR based molecular technique
Source: PLoS One. 2023 Oct 24;18(10):e0293390. doi: 10.1371/journal.pone.0293390 (PMC10597507; doi:10.1371/journal.pone.0293390)
Supplement: S1 File — (XLSX) [file pone.0293390.s001.xlsx]

## Sheet: Sheet1
Sr #	Name	Age	Gender	Hospital	Sample	F	Candida Auris	Vitek 2 ID
1	Naheed	20	F	Mayo	Urine	I
2	Abrar	43	M	Mayo	urine	20
3	Baber	54	M	Mayo	Wound Swab	I
4	Shamim	63	F	Mayo	CVP Tip	R	Not Detected	C. albicans
5	Nusrat	60	F	Mayo	Wound Swab	R	Not Detected	C. glabrata
6	Shabnam	72	F	Mayo	Blood	R	Not Detected	C. guilliermondii
7	Kinza BiBi	34	F	LGH	Urine	I
8	Razia	33	F	LGH	Urine	20
9	Ayat	54	F	LGH	HVS	I
10	Manzoor	29	F	Mayo	Urine	R	Not Detected	C. albicans
11	Shareefan	63	F	Mayo	Urine	20
12	Humaira	59	F	Mayo	pus	R	Not Detected	C. famata
13	Abrar	64	M	SGRH	CVP Tip	R	Not Detected	C. glabrata
14	Nusrat	43	F	SGRH	Urine	20
15	Ruqayya Khalid	54	F	SGRH	Urine	22
16	Sidra Kanwal	33	F	SGRH	Urine	22
17	Rasoolan Bibi	60	F	SGRH	Urine	R	Not Detected	C. albicans
18	Munawar Bibi	64	F	Mayo	Urine	R	Not Detected	C. glabrata
19	Haider	34	M	Mayo	IV Catheter Tip	R	Not Detected	C. albicans
20	Ahtesham	33	M	Mayo	Urine	20
21	Aimen	54	F	Mayo	Pus	I
22	Nabeela	67	F	Mayo	Ascitic Fluid	20
23	Maha	24	F	Mayo	Urine	25
24	Humaira	71	F	Mayo	Catheter Tip	22
25	Dastgeer	28	M	Mayo	Urine	22
26	Khalid Ahmed	34	M	Mayo	Urine	22
27	Nawaz	62	M	SGRH	Urine	24
28	Nazeeran Bibi	43	F	SGRH	Catheter Tip	22
29	Shazia	54	F	SGRH	Urine	22
30	Mehmood Alam	43	M	SGRH	Urine	R	Not Detected	C. glabrata
31	Zubaida	60	F	Mayo	CVP Tip	R	Not Detected	C. glabrata
32	Farkhanda	20	F	Mayo	Urine	R	Not Detected	C.catenulata
33	Shahid	34	M	Mayo	IV Catheter Tip	R	Not Detected	C. glabrata
34	Kubra	33	F	Mayo	Catheter Tip	I
35	Kubra	54	F	Mayo	Urine	22
36	Ishfaq	69	F	Mayo	Urine	R	Not Detected	C. tropicalis
37	Shahbaz	78	F	Mayo	Urine	22
38	Afzal	26	M	Mayo	Urine	22
39	Sughran Bibi	41	F	Mayo	Urine	I
40	Rabia	64	F	Mayo	Pus	20
41	Shahida	77	F	Mayo	Catheter Tip	25
42	Amina	20	F	Services	Urine	I
43	Arshad	43	M	Services	Urine	I
44	Razzaq	54	M	Services	Urine	I
45	Dastgeer	34	M	Services	Urine	R	Not Detected	C. famata
46	Zaheer	60	M	Mayo	ETT Aspirate	I
47	Waris	68	M	Mayo	Catheter Tip	I
48	Shareefan	34	F	Mayo	Urine	I
49	Sultan	61	M	Mayo	Urine	I
50	Riaz feroz Din	67	M	Mayo	Urine	22
51	Manzoor	88	M	Mayo	Urine	24
52	Musarrat Bibi	24	F	Mayo	Pus	22
53	Shakeela	74	F	SGRH	Catheter Tip	22
54	Iqbal	20	F	SGRH	Urine	22
55	Nadeem	43	M	SGRH	Urine	I
56	Ghulam Mohyudin	54	M	SGRH	Pus	20
57	Muhammad Ashraf	42	M	SGRH	Urine	I
58	Surrya Khanam	60	F	SGRH	Urine	R	Not Detected	C. famata
59	Tanzeela	20	F	Mayo	Urine	22
60	Sultan	34	M	Mayo	IV Catheter Tip	R	Not Detected	C. albicans
61	Sehar	33	M	Mayo	Urine	22
62	Nasreen	54	F	Mayo	Pus	I
63	Iffat	80	F	Mayo	Wound Swab	22
64	Uzma	24	F	Mayo	Urine	I
65	Taybba	26	F	Mayo	HVS	R	Not Detected	C. famata
66	Hina	23	F	Mayo	Urine	23
67	Tuffail	23	F	Mayo	Urine	I
68	Zubaida	34	F	Mayo	Catheter Tip	24
69	Khoula	61	F	SGRH	Urine	20
70	zainab	43	F	SGRH	Urine	I
71	Romesia	54	F	SGRH	Pus	22
72	Kousar	43	F	SGRH	Urine	26
73	Iqbal	60	M	SGRH	Ascitic Fluid	I
74	Sameena	20	F	SGRH	Urine	I
75	Sadia	34	F	Mayo	HVS	R	Not Detected	C. albicans
76	Bushra	33	F	Mayo	HVS	I
77	Mehwish	54	F	Mayo	Blood	R		Crp.Laurentii
78	Faiza	29	F	Mayo	Urine	20
79	Asma	24	F	Mayo	Urine	I
80	Sakeena	82	F	Mayo	Wound Swab	I
81	Parveen	23	F	Mayo	Urine	I
82	Roubeena	24	F	Mayo	Urine	20
83	Sumaira	54	F	Mayo	Urine	I
84	Ammanat Hussain	68	M	Mayo	IV Catheter Tip	R	Not Detected	C. spherica
85	Batool Fatima	34	F	Mayo	Urine	I
86	Kainat Jabeen	20	F	SGRH	Urine	I
87	Bisma	43	F	SGRH	Urine	23
88	Aqeela	76	F	SGRH	Wound Swab	R	Not Detected	C. glabrata
89	Asia	23	F	SGRH	Urine	22
90	Abeeha	60	F	Mayo	Pus	I
91	Rehmatay Bibi	66	F	Mayo	pus	21
92	Abida	34	F	Mayo	Urine	I
93	Munawar	33	M	Mayo	Urine	I
94	Nazakat	54	M	Mayo	Urine	20
95	Ashiq Hussain	65	M	Mayo	Urine	I
96	Alya	24	F	Mayo	HVS	20
97	Iqra	63	F	Mayo	Urine	22
98	Madeeha	45	F	Mayo	Urine	26
99	Aysha	68	F	SGRH	Urine	I
100	Jameela	43	F	SGRH	Catheter Tip	R
101	Chanda	54	F	SGRH	Urine	20
102	Ismaeel	63	M	SGRH	Catheter Tip	20
103	Habiba	60	F	SGRH	Urine	R	Not Detected	C. tropicalis
104	Khadija	20	F	Mayo	Pus	R	Not Detected	C. glabrata
105	Sughran Bibi	34	F	Mayo	Urine	23
106	Zainab	33	F	Mayo	Urine	I
107	Mehmooda	68	F	Mayo	Catheter Tip	I
108	Amna	29	F	Mayo	Urine	I
109	Noor	67	F	Mayo	Urine	R	Not Detected	C. tropicalis
110	Shahzain	26	F	Mayo	Urine	I
111	Saliha	20	F	Mayo	HVS	R	Not Detected	C. glabrata
112	Ajmal	21	F	Mayo	Urine	R	Not Detected	C. tropicalis
113	Shakara	70	F	Mayo	Urine	R	Not Detected	C. glabrata
114	Sabeen	22	F	Mayo	Urine	20
115	Noman	69	M	Mayo	Catheter Tip	22
116	Riaz	61	M	SGRH	Urine	R	Not Detected	C. tropicalis
117	Anwar Bibi	43	F	SGRH	Urine	23
118	Shafqat	54	M	SGRH	Urine	R	Not Detected	C. glabrata
119	Tuba	32	F	SGRH	HVS	21
120	Bisharat	60	F	SGRH	Urine	I
121	Masooma	80	F	SGRH	Catheter Tip	22
122	Tahira	34	F	SGRH	Urine	23
123	Talat	33	F	Mayo	Urine	22
124	Farooq	54	M	Mayo	Urine	R	Not Detected	C. glabrata
125	Zuhra	29	F	Mayo	Pus	23
126	Afzal	24	M	Mayo	Urine	22
127	Abeera	26	F	Mayo	Urine	R	Not Detected	C. glabrata
128	Qaisar	65	M	Mayo	Catheter Tip	23
129	Amra	25	F	Mayo	Urine	22
130	Saima Ali	45	F	Mayo	Pus	21
131	Fazeela	78	F	SGRH	Urine	23
132	Basheer	43	M	SGRH	Urine	R	Not Detected	C. famata
133	Qalsoom	54	F	SGRH	HVS	24
134	Karamat Ali	66	F	Mayo	Catheter Tip	23
135	Gulnaz	60	F	Mayo	Urine	22
136	Laiba	43	F	Mayo	HVS	R	Not Detected	C. glabrata
137	Sarfraz	34	M	Mayo	Urine	23
138	Mubark	64	M	Mayo	Urine	24
139	Naila	54	F	Mayo	Urine	23
140	Shoat	29	F	Mayo	Urine	20
141	Beena	24	F	Mayo	HVS	23
142	Hadia	80	F	Mayo	Urine	24
143	Nousheen	74	F	Mayo	Catheter Tip	27
144	Bilal	73	F	Mayo	Urine	R	Not Detected	C. krusei
145	Maimoona	45	F	Mayo	Urine	23
146	Beenash	20	F	SGRH	Urine	24
147	Saira	43	F	SGRH	HVS	22
148	Rafique	54	M	SGRH	Catheter Tip	21
149	Tajamal	66	M	SGRH	Urine	R	Not Detected	C. albicans
149	B/O Saba	60	F	Services	Urine	R
150	Shella	62	F	SGRH	Urine	R	Not Detected	C. famata
151	Tania	43	F	Mayo	HVS	24
152	Furakh	54	M	Mayo	Urine	25
153	Dua	34	F	Mayo	HVS	I	Not Detected	C. albicans
154	Maria	60	F	Mayo	Urine	R
155	Saeed	64	M	Mayo	Catheter Tip	23
156	Farzana	27	F	Mayo	Urine	25
157	Mujahid	67	M	Mayo	Catheter Tip	21
158	Ghazala	33	F	Mayo	Urine	26
159	Afshan	37	F	Mayo	HVS	23
160	Jawairai	39	F	Mayo	HVS	24
161	Yasmin	30	F	Mayo	Urine	23
162	Adil	77	M	SGRH	Wound Swab	R	Not Detected	C. tropicalis
163	Sakeena	43	F	SGRH	Urine	21
164	Firdous	54	F	SGRH	Catheter Tip	26
165	Ameer Hamza	41	M	SGRH	Wound Swab	23
166	Lubna	60	F	SGRH	HVS	24
167	Sher Muhammad	20	M	SGRH	Urine	I
168	Talib hussain	62	M	Mayo	Pus	23
169	Zulaikhan	54	M	Mayo	Pus	R	Not Detected	C. glabrata
170	Farzana	43	F	Mayo	HVS	R
171	Abdullah	60	M	Mayo	Catheter Tip	26
172	Rabia	36	F	Mayo	Urine	23
173	Asma	46	F	Mayo	Urine	22
174	Hussain	45	M	Mayo	Pus	21
175	Haleema	80	F	Mayo	Urine	23
176	Husnain	67	M	Mayo	Catheter Tip	24
177	Nabeeha	22	F	Jinnah	HVS	25
178	Cathreen	26	F	Jinnah	Urine	23
179	hameed	62	M	Jinnah	Wound Swab	R
180	Irram	54	F	Jinnah	Urine	I
181	Humaira	67	F	Jinnah	HVS	24
182	Tasneem	20	F	SGRH	HVS	I
183	Razman	62	M	SGRH	Wound Swab	R	Not Detected	C. glabrata
184	Fatima	54	F	SGRH	Urine	I
185	Saba	34	F	SGRH	Urine	21
186	Farhat	60	F	SGRH	Urine	22
187	Juniad	69	F	SGRH	Catheter Tip	R
188	Banoo Mirza	43	F	SGRH	Urine	20
189	Zuhra	54	F	SGRH	Pus	21
190	Naseer	45	M	SGRH	Urine	22
191	Komal	60	F	Mayo	HVS	25
192	Minahil	46	F	Mayo	Urine	24
193	Tanzeem	63	F	Mayo	IV Catheter Tip	R	Not Detected	C. glabrata
194	Hira	55	F	Mayo	HVS	23
195	Nimra	55	F	Mayo	Urine	R	Not Detected	C. glabrata
196	Lateef	45	M	Mayo	Urine	R	Not Detected	C. tropicalis
197	Lubna	63	F	Mayo	Urine	22
198	Mubeen	43	M	Mayo	Urine	24
199	Annum	32	F	Mayo	Pus	R
200	Shahzad	23	M	Mayo	Urine	R
201	manno Ali	22	F	Mayo	Urine	23
202	Sana	20	F	SGRH	HVS	22
203	Zaheer	68	M	SGRH	Catheter Tip	20
204	Quratulain	54	F	SGRH	Urine	24
205	Rimsha	60	F	SGRH	Urine	R	Not Detected	C. intermedia
206	Fajjar	60	F	SGRH	Pus	25
207	Nadia	35	F	Mayo	HVS	20
208	Shafeeq	77	M	Mayo	Wound Swab	22
209	Basheeran Bibi	37	F	Mayo	Urine	22
210	Tania	38	F	Mayo	HVS	24
211	Balqees	40	F	Mayo	Urine	22
212	Noureen	32	F	Mayo	HVS	R	Not Detected	C. famata
213	Afeefa	72	F	Mayo	Catheter Tip	26
214	Ameen	33	M	Jinnah	Urine	23
215	Sheedan	23	F	Jinnah	Urine	24
216	Nazakat	23	M	Jinnah	HVS	20
217	Sughran Bibi	54	F	Mayo	Wound Swab	R	Not Detected	C. albicans
218	Almas	56	F	Mayo	Urine	23
219	Hoor	52	F	Mayo	HVS	24
220	Shabana	34	F	Mayo	HVS	20
221	Javed	66	M	SGRH	Catheter Tip	26
222	Irshad Bibi	43	F	SGRH	Urine	21
223	Fahmeeda	54	F	SGRH	Urine	22
224	Flak Sher	33	F	SGRH	Wound Swab	23
225	Ghafooran Bibi	60	F	SGRH	Urine	21
226	Ishrat	62	F	SGRH	Catheter Tip	26
227	Kaneez Fatima	72	F	Mayo	CVP Tip	R	Not Detected	C. albicans
228	Kursheed	54	M	Mayo	Urine	R	Not Detected	C. albicans
229	Mehak	34	F	Mayo	HVS	26
230	Pervaiz	60	M	Mayo	Urine	21
231	Sarwat	65	F	LGH	Urine	22
232	Najeeb	65	M	LGH	Urine	23
233	Mahnaz	23	F	LGH	Urine	22
234	Shamim Begam	45	F	LGH	HVS	25
235	Tehseen Fitima	43	F	LGH	Urine	24
236	Najma	67	F	Mayo	Urine	R	Not Detected	C. albicans
237	Shokat	34	M	Mayo	Urine	20
238	Taj Bibi	65	F	SGRH	Catheter Tip	21
239	Zahida	43	F	SGRH	Urine	22
240	Shabeer	64	M	SGRH	Catheter Tip	24
241	Asgharee Begam	45	F	Mayo	HVS	23
242	Niamat Khatoon	60	F	Mayo	Urine	24
243	Sultan	24	M	Mayo	Urine	20
244	Raziaa	46	F	Mayo	Urine	21
245	Shakeela Boota	72	F	Mayo	CVP Tip	R	Not Detected	C. albicans
246	Allah Rakha	45	F	Mayo	Urine	23
247	Shaheen	52	F	Mayo	HVS	22
248	Jabeen Khatoon	52	F	Mayo	Urine	21
249	Fareeda Subhan	23	F	Mayo	Urine	22
250	Roobi	25	F	Mayo	Urine	25
251	Mubashir	65	M	Mayo	ETT Aspirate	I
252	Hafeezan	54	F	Mayo	Urine	25
253	Fehmeeda	20	F	SGRH	Urine	24
254	Asifa	43	F	SGRH	Urine	20
255	Amina	54	F	SGRH	HVS	23
256	Furqan	34	F	SGRH	Urine	22
257	Khadeega	60	F	SGRH	Urine	I
258	Matloob Hussain	69	F	SGRH	Catheter Tip	23
259	Jabbar	43	M	Mayo	Urine	22
260	Syed Riaz	54	M	Mayo	Urine	20
261	Shahid	46	M	Mayo	Urine	23
262	Rameez	60	M	Mayo	Urine	20
263	Amir	24	M	SGRH	Urine	25
264	Qaisar Ali	13	M	Mayo	Urine	25
265	Sattar Khan	63	M	LGH	Blood	R	Not Detected	C. albicans
266	Rouf	45	M	Mayo	Urine	23
267	Ishtiaq	34	M	LGH	Urine	20
268	Naseer	52	M	LGH	Urine	24
269	Allah Rakha	37	M	LGH	Urine	23
270	Subhan Hamid	25	M	Mayo	Urine	22
271	Raees	65	M	Mayo	Urine	25
272	Gull Ahmad	54	M	LGH	Urine	20
273	Fatima Wiras	38	M	Mayo	HVS	21
274	Wasif	40	M	SGRH	Urine	25
275	Ismaeel	32	M	SGRH	Urine	26
276	Hassan	43	M	SGRH	Urine	24
277	Hammad	54	M	SGRH	Urine	20
278	Noor -e- aysha	56	F	SGRH	Urine	23
279	Yafiz	52	F	Mayo	Urine	24
280	Aamna	34	F	Mayo	Urine	20
281	Noor-e-Wasti	32	F	Mayo	HVS	25
282	Anaya	50	F	Mayo	Urine	26
283	zohaib	43	F	Mayo	Urine	20
284	Bashir	35	M	Mayo	Urine	23
285	zohaib	42	M	Mayo	Urine	20
286	Ali Haider	67	M	Mayo	Urine	23
287	Ali Muhammad	66	M	Mayo	Urine	24
288	Fizza	25	F	Mayo	Urine	23
289	Issmat	24	F	Mayo	Urine	20
290	Aleena	43	F	Mayo	HVS	22
291	Sharifan Bibi	35	F	SGRH	CVP Tip	R
292	Subhana	45	F	SGRH	Urine	23
293	Kiran	23	F	Mayo	Urine	25
294	Shazeen	52	F	Mayo	Urine	26
295	yaqoob	70	M	Mayo	Sputum	24
296	Farrukh	25	M	Mayo	Urine	22
297	Ali Fakir	65	M	Mayo	Urine	24
298	Dua	54	F	Mayo	HVS	25
299	Arslan	42	M	Mayo	Urine	24
300	Yousaf	29	M	Mayo	Urine	22
301	Qazi Ajmal	23	M	Mayo	Urine	24
302	Hameedan Begum	22	F	Mayo	Urine	R	Not Detected	C. famata
303	Balqees	24	F	Services	Urine	R
304	Ghulam Hussain	45	F	Services	Urine	20
305	Hamid Masood	64	M	Services	Sputum	R	Not Detected	C. krusei
306	Hamna	65	F	Mayo	Urine	25
307	Farzana	67	F	Services	Ascitic Fluid	24
308	Faryad	43	F	Services	Tissue	R
309	Tanveer Bashir	61	F	Mayo	CVP Tip	R	Not Detected	C. tropicalis
310	Majid	13	M	Children	Blood	R
311	Samee	6	F	Children	Blood	R
312	Ahmed	4	M	Children	Blood	21
313	Eisa	4	M	Children	Ascitic Fluid	R	Not Detected	C. glabrata
314	Kaneez	13	F	Children	Urine	R
315	Zoya	7	F	Children	Urine	22
316	S/O Faysal	9	M	Children	Blood	25
317	Momin	5	M	Children	Urine	I
318	Ayaz	6	M	Children	Urine	24
319	Ali Abdul Ghaffar	3	M	Children	Urine	R	Not Detected	C. glabrata
320	Ahmed	8	M	Children	Urine	23
321	Zobia	2	F	Children	Urine	24
322	sania	23	F	Mayo	Urine	25
323	Murad	22	M	Mayo	Urine	R	Not Detected	C. krusei
324	Mushraf	53	M	Mayo	Blood	24
325	Mohsin	56	M	SGRH	Urine	I
326	Nazeeran Bibi	54	F	SGRH	Urine	25
327	Ayub	43	M	SGRH	Urine	20
328	Saffya	33	F	Services	Urine	21
330	Ayub	42	M	Services	Urine	26
331	Ume Farwah	21	F	Services	Urine	24
332	Majid	5	M	Children	Urine	R	Not Detected	C. tropicalis
333	Saba	4	F	Children	Urine	R	Not Detected	C. glabrata
334	Haider	6	M	Children	Urine	R	Not Detected	C. tropicalis
335	Nazim Ali	4	M	Children	Urine	24
336	Musa	7	M	Children	Urine	23
337	Zaman	8	M	Children	Urine	R
338	Sidra	3	F	Children	Urine	R	Not Detected	C. glabrata
339	Majid	9	M	Children	Blood	R	Not Detected	C. intermedia
340	Ali	4	F	Children	Blood	26
341	Hassan Ali	6	M	Children	Blood	26
342	Zakir Hussain	20	M	SZH	Urine	21
343	Wagiha	43	F	SZH	Urine	22
344	Ajmal	54	M	SZH	Blood ( Endo carditis)	23
345	Banno	36	F	SZH	Blood	I
346	Bisma	60	F	SZH	Urine	24
347	Faryaad	39	M	SZH	Urine	25
348	Allah Dittah	35	F	SZH	Urine	R	Not Detected	C. famata
349	Musiferah	4	F	Children	Blood	R	Not Detected	C. tropicalis
350	Sameera	10	F	Children	Urine	I
351	Musa	13	M	Children	Urine	R	Not Detected	C. albicans
352	Mureed	11	M	Children	Urine	R	Not Detected	C. glabrata
353	Amen	14	M	Children	Urine	23
354	Faheem	20	M	SZH	Urine	23
355	Aleesh	43	F	SZH	Urine	28
356	Seerat	54	F	SZH	Urine	30
357	Huram	54	F	SZH	Sputum	24
358	Imdad	62	F	SZH	Urine	R	Not Detected	C. albicans
359	Mateen	68	M	Mayo	Blood	R	Not Detected	C. krusei
360	Salman	77	M	Mayo	Pus	R	Not Detected	C. krusei
361	Furqan	6	M	Children	Urine	25
362	Ahmed	13	M	Children	Urine	I
363	Hania	7	F	Children	Urine	I
364	Faizan	7	M	Children	Urine	24
365	Muneeb	4	M	Children	Urine	I
366	Momin	8	M	Children	Urine	R
367	Ahsen	9	M	Children	Urine	I
368	Ans	2	M	Children	Urine	24
369	Rehan	8	M	Children	Urine	R	Not Detected	C. albicans
370	Moosa	9	M	Children	Urine	R	Not Detected	C. albicans
371	Ali Husnain	6	M	Children	Urine	R	Not Detected	C. albicans
372	Ali Hamza	1.5	M	Children	Urine	23
373	Kalsum	43	FF	SZH	Sputum	25
374	Ubaid ud dDin	23	M	SZH	Urine	26
375	Shamim	28	F	Services	Urine	24
376	Farhan	2.5	M	Children	Urine	I
377	Moosa	6	M	Children	Urine	R
378	Aysha	5	F	Children	Urine	R	Not Detected	C. albicans
379	S/O Sarfraz	8	M	Children	Urine	I
380	Ahmed	65	M	Mayo	Urine	I
381	Nissat	32	F	Mayo	Urine	I
382	Fatima Ali	43	F	Mayo	Urine	25
383	Baseerat	54	F	Mayo	Urine	R	Not Detected	C. glabrata
384	Mohsin	56	M	Mayo	Urine	R	Not Detected	C. glabrata
385	Dua	52	F	LGH	Sputum	22
386	Suleman	34	M	LGH	Bronchial Aspirate	24
387	Zain	54	M	LGH	Urine	21
388	Farman	50	M	Services	Sputum	22
389	Zainab	74	M	Services	Bronchial Aspirate	34
390	Sameeqa	35	F	Services	Urine	20
391	Abdullah	42	F	SGRH	Urine	25
392	Ramen	43	F	SGRH	Urine	R	Not Detected	C. famata
393	Nadeem	23	F	SGRH	Sputum	I
394	Minha	67	F	SGRH	ETT aspirate	25
395	Shfan	62	F	SGRH	Urine	26
396	Faizan	13	F	Children	CSF	20
397	Shani	6	F	Children	CSF	21
398	Ali Hussan	12	M	Children	CSF	22
399	Abdullah	15	M	Children	CSF	I
400	Shahzaib	7	M	Children	CSF	R	Not Detected	C. albicans
401	Aun Ali	14	F	Children	Blood	25
402	Ali Mustafa	7	M	Children	Urine	20
403	D/O Kaneez	4	F	Children	Urine	25
404	Baby Boy of Rasheed	3	M	Children	Blood	22
405	Husnain	7	M	Children	Urine	23
406	Saleem	0.8	M	Children	Urine	22
407	Sonu	6	F	Children	Urine	25
408	Mahpara	0.7	F	Children	Urine	24
409	Azrah	9	F	Children	Urine	22
410	Arfah	10	F	Children	Urine	28
411	Eesha	6	F	Children	Blood	20
412	Zahra	2	F	Children	Urine	31
413	Muhammad Ali	1	M	Children	Urine	20
414	Yashfa	3	F	Children	Urine	28
415	Aslam	20	F	SZH	Urine	I
416	laiba	43	F	SZH	Urine	24
417	Raees	54	M	SZH	Urine	20
418	Aadil	47	M	SZH	Blood	28
419	Tayyab	60	M	SZH	Urine	31
420	Abubakker	39	M	SZH	Urine	26
421	S/O Boota	62	M	SZH	Urine	24
422	Fateh Muhammad	20	M	SZH	Urine	25
423	Aalyan	43	M	SZH	Urine	20
424	D/O Sheedan	65	F	SZH	Sputum	25
425	Noman	32	M	SZH	Urine	22
426	Saima Shakeel	60	F	Mayo	Urine	23
427	Laiba	39	F	Mayo	Urine	22
428	Shakeel	35	M	Mayo	Urine	25
429	Irum	25	F	Mayo	Urine	24
430	Eesa	65	F	Mayo	Urine	22
431	Shokat	54	M	Mayo	Urine	28
432	S/O Aziz	0.4	M	Children	Urine	20
433	Rehan	12	M	Children	Urine	31
434	Nusrat Fatima	5	F	Children	Urine	20
435	Rehan	12	M	Children	Urine	28
436	Zainab	0.9	F	Children	Urine	26
437	Fana	10	F	Children	Urine	24
438	Hareem	9	F	Children	Blood	R
439	Ahmad	7	M	Children	Blood	28
440	S/O Afzal	4	M	Children	Blood	20
441	Fateh	5	M	Children	Blood	I
442	Ismaeel	43	M	Mayo	Sputum	20
443	Subhan	65	M	Mayo	Urine	R
444	Huzaifa	72	M	Mayo	Bronchial Aspirate	R	Not Detected	C. tropicalis
445	Ayan	43	F	SGRH	Urine	31
446	Haider	54	M	SGRH	Urine	20
447	Azan	56	M	SGRH	Urine	28
448	Sufyan	1	M	Services	Urine	26
449	Zakya	43	F	Services	Bronchial Aspirate	24
450	Abheeha	63	F	Services	Urine	R	Not Detected	C. albicans
451	Arslan	70	M	Services	Urine	R	Not Detected	C. famata
452	Aysha	9	F	Children	Urine	21
453	Muhammad Ali	2	M	Children	Urine	23
454	Mahroze	6	F	Children	Urine	22
455	Noor Fatima	5	F	Children	Urine	R
456	Hurrab	6	F	Children	Urine	24
457	Qasim	2	M	Children	Blood	R
458	Ali Ahmed	5	M	Children	Urine	R
459	Aqsa	4	F	Children	Urine	R
460	Sufyan	8	M	Children	Urine	R
461	Arham	0.2	F	Children	Urine	21
462	Hadia	0.1	F	Children	Nasal Swap	23
463	Allah Maafi	0.3	F	Children	Blood	R	Not Detected	c. famata
464	Fareeha	0.9	F	Children	Blood	24
465	Urwa	4	F	SZH	Urine	I
466	Rohan	43	M	SZH	Sputum	21
467	Habib Ullah	63	M	SZH	blood	23
468	Waseem	62	M	SZH	Blood	22
469	Jamy	60	M	Mayo	Sputum	24
470	Saif Rehman	39	M	Mayo	Urine	R	Not Detected	C. tropicalis
471	Affan	8	M	Children	Blood	21
472	Ibrahim	14	M	Children	Blood	I
473	Ahsen	5	M	Children	Blood	I
474	Talib Ali	10	M	Children	Blood	21
475	D/O Iqra	4	F	Children	Blood	20
476	Shahwaiz	8	M	Children	Blood	R
477	S/O Zohaib	12	F	Children	Blood	I
478	Muhammad Musa	9	M	Children	Blood	23
479	Layba	12	F	Children	CSF	22
480	Ahsen	9	M	Children	Urine	R
481	Zahra	7	F	Children	Urine	31
482	Aysha	7	F	Children	Blood	26
483	Shahbaz	10	M	Children	Urine	24
484	Ahmed Raza	3	M	Children	Urine	25
485	Layba	4	F	Children	Urine	20
486	Muhaamad Musa	15	M	Children	Sputum	25
487	Ayan	11	M	Children	Urine	24
488	Anum	8	F	Children	Urine	R
489	Mirha	4	F	Children	Urine	R
490	Ayan	9	M	Children	Urine	R
491	Abdul Ahad	3	M	Children	Urine	23
492	Ibrahim	15	M	Children	Urine	22
493	Jawayeil	7	F	Children	Nasal Swap	R
494	Mahnoor	14	F	Children	Urine	R
495	Aiza	2	F	Children	Urine	28
496	Abbas	7	M	Children	Urine	20
497	Mahmood	5	M	Children	Urine	31
498	Muhammad Abbas	2	M	Children	Urine	20
499	S/O Waris	9	M	Children	Urine	R
500	Bisma	1	F	Children	Blood	R
501	Intzar	0.2	M	Children	Urine	31
502	Bushra	0.6	F	Children	Urine	20
503	Moazan	0.4	M	Children	Urine	28
504	Muskan	0.6	F	Children	Urine	26
505	Yaswa	8	F	Children	Urine	24
506	Abeeha	9	F	Children	Urine	R
507	Jawairia	8	F	Children	Blood	28
508	Uzair	8	M	Children	Urine	20
509	Shahroz	10	M	Children	Urine	R
510	Sabah	2	F	Children	Urine	25
511	Ayshah	4	F	Children	Blood	24
512	Anaya	5	F	Children	Urine	22
513	Saad	7	M	Children	Urine	28
514	Muhammad Ali	6	M	Children	Urine	20
515	Abdullah	8	F	Children	Urine	R
516	Zainab	2	F	Children	Urine	22
517	Uzair	2	F	Children	Urine	I
518	Anfal	9	M	Children	Urine	24
519	Muhammad Musa	8	M	Children	Urine	R
520	Shyan	7	M	Children	Urine	25
521	Intzar	0.3	M	Children	blood	28
522	S/O Waris	0.9	M	Children	Urine	R
523	Mahjabeen	6	F	Children	Urine	28
524	Arfah	0.8	F	Children	Urine	R
525	Talha	0.6	M	Children	Urine	28
526	Haroon	0.7	M	Children	Urine	R
527	Abrar Ahed	10	M	Children	CSF	31
528	Faseehat	63	F	Mayo	CVP Tip	20
529	Masooma	71	F	Mayo	ETT Tip	28
530	Uzair	6	M	Children	Urine	26
531	Aysha	8	F	Children	Urine	24
532	Manan	2	M	Children	Urine	R
533	Malwas	9	F	Children	Urine	22
534	Abrar	12	M	Children	Urine	20
535	Muhammad Ahmad	8	M	Children	Urine	28
536	Hamza	12	M	Children	Urine	R
537	Layba	13	F	Children	Urine	23
538	Shiza	3	F	Children	Urine	22
539	Shella Fatima	6	F	Children	Urine	25
540	Rehab	7	F	Children	Urine	24
541	Muneeb	3	M	Children	Urine	22
542	Haseeb	8	M	Children	Urine	R
543	Musa	1	M	Children	Urine	R
544	Faizan	1.5	M	Children	Urine	R
545	Usman	7	M	Children	Urine	25
546	Fazal	6	M	Children	Urine	24
547	Aysha	9	F	Children	Urine	R
548	Musa Khabeer	3	M	Children	Urine	R
549	Abdur Rehman	12	M	Children	Urine	24
550	Zayyan	9	M	Children	Blood	20
551	Eva	12	F	Children	Blood	24
552	Aimra	3	F	Children	Blood	R
553	Samee Ullah	13	M	Children	Urine	23
554	Iqra	15	F	Children	Ascitic Fluid	I
555	Shaista	4	F	Children	Blood	23
556	Muskan	14	F	Children	Blood	I
557	Danial	7	M	Children	Urine	R
558	Ikram Ullah	6	M	Children	Urine	R
559	M Musa Furqan	2	M	Children	Urine	R
560	D/O Amna	8	F	Children	Urine	23
561	Saif Ullah	12	M	Children	Urine	24
562	Husnian	9	M	Children	Urine	26
563	Humaira	12	F	Children	Urine	23
564	Sohail	9	M	Children	Urine	22
565	Aysha	4	F	Children	Urine	R
566	Hurrain Fatima	8	F	Children	Urine	24
567	Muhammad Ali	5	M	Children	Urine	R
568	Saba	2	F	Children	Urine	23
569	Fatima	3	F	Children	Urine	R
570	Ramzan	1	F	Children	Urine	R
571	Tasneem	9	F	Children	Urine	R
572	Humaira	7	F	Children	Urine	24
573	Husnain	7	M	Children	Urine	R
574	Hameeda	8	F	Children	Urine	23
575	Yaseen	0.2	M	Children	Urine	22
576	Abdullah	0.6	M	Children	Urine	25
577	Abdul Hakim	0.9	M	Children	Urine	24
578	Sher	2	M	Children	Urine	22
579	Firdous	8	F	Children	Urine	28
580	Ameer Hamza	6	M	Children	Urine	20
581	Adil	4	M	Children	Urine	R
582	Ghazala	0.7	F	Children	Urine	R
583	Afshan	0.6	F	Children	Urine	24
584	Javeria	0.7	F	Children	Urine	24
585	Tariq	0.7	M	Children	Urine	R
586	Waseem	0.3	M	Children	Urine	23
587	Mujtaba	0.9	M	Children	Urine	R
588	Dua	0.1	F	Children	Urine	R
589	Tajumal	20	M	SGRH	Urine	24
590	Rafeeq	43	M	SGRH	Urine	R
591	Saira	54	F	SGRH	Wound Swab	24
592	Bilal	55	M	Mayo	Wound Swab	R
593	Shokat	60	M	Mayo	Pus	23
594	Haadi	39	M	Mayo	Pus	R	Not Detected	C. krusei
595	Gulnaz	35	F	Mayo	Pus	R
596	Sarfraz	20	M	Mayo	Pus	R	Not Detected	C.parapsilosis
598	Basheer	54	M	Mayo	Wound Swab	24
599	Kalsum	55	F	LGH	Wound Swab	R
600	Fazeela	60	F	LGH	Wound Swab	25
601	Karamat Ali	33	M	LGH	IV Catheter Tip	24
602	Qaisar	67	M	LGH	IV Catheter Tip	R
603	Abeera	54	F	LGH	Wound Swab	R
604	Basharat	61	M	Mayo	Wound Swab	R	Not Detected	C. guilliermondii
605	Moon	43	M	Mayo	Blood	28
606	Beena	54	F	Mayo	Urine	26
607	Ash	56	F	Mayo	CVP Tip	R
608	Mehboob	60	M	Mayo	Urine	R
609	Jameel	20	M	Mayo	Urine	R	Not Detected	C. glabrata
610	Iqra	23	F	Mayo	Urine	I
611	Mahwish	57	F	Mayo	Blood	25
612	Manawar	24	M	Mayo	Blood	R
613	Amanat	55	M	Mayo	CVP Tip	R
614	Batool	35	F	Mayo	Blood	R
615	Sabeeha	45	F	Mayo	Urine	I
616	Sughra	54	F	Mayo	Wound Swab	R
617	Farkhanda	52	F	Mayo	Wound Swab	R
618	Shahida	45	F	Mayo	Sputum	I
619	Nazeer	25	M	Mayo	Blood	25
620	Mahmood	65	M	Mayo	ETT Tip	R
621	Nawaz	54	M	Mayo	ETT Tip	R
622	Dastgeer	78	M	Mayo	ETT Tip	R
623	sana	63	F	Mayo	Blood	28
624	Taskeen	24	F	Mayo	Urine	26
625	Haji Ramzan	54	M	Mayo	CVP Tip	R
626	Tahira	35	F	Mayo	Urine	R
627	Noor Fatima	45	F	Mayo	Urine	R	Not Detected	C. glabrata
628	Husnain Ali	34	M	Mayo	Urine	I
629	Aamna	52	F	Mayo	Blood	25
630	Rajab	56	M	Mayo	Blood	R
631	Nawaaz	69	M	Mayo	CVP Tip	R
632	Fazel e Hakim	65	M	Mayo	Blood	R
633	Sher Dad	54	M	Mayo	Urine	I
634	Meerab	43	F	Mayo	Wound Swab	R
635	Hamza Shahzad	23	M	Mayo	Wound Swab	R
636	Zaveeer	57	M	Mayo	Sputum	I
